# Supplementary material for: Connecting Patients with Clinical Trials Using Patient Navigation: A Scoping Review
Source: Curr Oncol. 2026 Jun 8;33(6):341. doi: 10.3390/curroncol33060341 (PMC13298245; doi:10.3390/curroncol33060341)
Supplement: Supplementary file 1 [file curroncol-33-00341-s001.zip]

Archive with 2 entries (2 files):
- curroncol-4285108-Table S1 Search Strategy.pdf
- curroncol-4285108-Table S2 PRISMA_2020_Checklist.pdf
